# Supplementary material for: Isolation and Characterization of Beauveria caledonica (Ascomycota: Hypocreales) Strains for Biological Control of Odoiporus longicollis Oliver (Coleoptera: Curculionidae)
Source: Microorganisms. 2025 Mar 28;13(4):782. doi: 10.3390/microorganisms13040782 (PMC12029869; doi:10.3390/microorganisms13040782)
Supplement: Supplementary file 1 [file microorganisms-13-00782-s001.zip]

Archive with 1 entries (1 files):
- microorganisms-3391955-supplementary.pdf
